# Supplementary material for: Molecular Characterization of Whole-Genome SARS-CoV-2 from the First Suspected Cases of the XE Variant in the Lazio Region, Italy
Source: Diagnostics (Basel). 2022 Sep 14;12(9):2219. doi: 10.3390/diagnostics12092219 (PMC9497488; doi:10.3390/diagnostics12092219)
Supplement: Supplementary file 1 [file diagnostics-12-02219-s001.zip]

Archive with 1 entries (1 files):
- diagnostics-1854152-supplementary.pdf
